# Supplementary material for: In vitro and in vivo antitumor effects of lupeol-loaded galactosylated liposomes
Source: Drug Deliv. 2021 Apr 7;28(1):709–18. doi: 10.1080/10717544.2021.1905749 (PMC8032341; doi:10.1080/10717544.2021.1905749)
Supplement: Supplemental Material [file IDRD_A_1905749_SM5380.xlsx]

## Sheet: Sheet1
Liver weight
WT	1.3	1.4	1.5	2.1	1.6	1.3	1.4
AKT/c-MET	4.8	5.1	5.2	4.7	5.6	5.1	5.2
AKT/c-MET-Lupeol	3.1	3.3	2.9	2.5	2.5	2.3	2.2
AKT/c-MET-Lupeol-L	2.1	2.3	2.1	2.4	2.4	1.6	1.9
AKT/c-MET-G-Lupeol-L	1.9	2	2.3	2.4	2.3	2.3	2.4
Liver/body ratio(%)
WT	6.84	6.9	7.08	9.55	7.48	5.65	6.36
AKT/c-MET	24	20.48	22.13	18.88	23.33	19.54	20.8
AKT/c-MET-Lupeol	13.36	14.36	13.39	10.86	10.6	10.45	9.8
AKT/c-MET-Lupeol-L	8.51	9.34	9.74	10.15	10.08	6.57	8.04
AKT/c-MET-G-Lupeol-L	8.36	8.66	9.53	10.25	10.31	9.64	10.25
cumulative release(%)
Time(h)	Free lupeol	Lupeol-L	GAL-Lupeol-L
0	6	0	0
1	15.33	7.33	5.41
2	31.67	12	8.94
3	44.67	16.67	13
4	56.67	20	17.8
5	64.33	23.67	20.4
6	69.67	26	22
8	72	31.67	27.15
10	73	37	34.24
12	74	40.67	35.33
22	75.33	45	40.24
25	76.33	47.33	44.21
30	79	49.33	46.31
